# Supplementary material for: Anticancer Activity of Aqueous Extracts from Asparagus officinalis L. Byproduct on Breast Cancer Cells
Source: Molecules. 2021 Oct 21;26(21):6369. doi: 10.3390/molecules26216369 (PMC8588164; doi:10.3390/molecules26216369)
Supplement: Supplementary file 1 [file molecules-26-06369-s001.zip]

Archive with 1 entries (1 files):
- molecules-1359343-supplementary.pdf
